# Supplementary material for: Internalized Amyloid-β (1-42) Peptide Inhibits the Store-Operated Calcium Entry in HT-22 Cells
Source: Int J Mol Sci. 2022 Oct 21;23(20):12678. doi: 10.3390/ijms232012678 (PMC9604325; doi:10.3390/ijms232012678)
Supplement: Supplementary file 1 [file ijms-23-12678-s001.zip]

Archive with 1 entries (1 files):
- ijms-1941218-supplementary.pdf
